# Supplementary material for: Design of New Dispersants Using Machine Learning and Visual Analytics
Source: Polymers (Basel). 2023 Mar 6;15(5):1324. doi: 10.3390/polym15051324 (PMC10007083; doi:10.3390/polym15051324)
Supplement: Supplementary file 1 [file polymers-15-01324-s001.zip]

Archive with 1 entries (1 files):
- Dispersants Aitenea_v2.mp4
